# Supplementary material for: Potential for Acanthoscelides obtectus to Adapt to New Hosts Seen in Laboratory Selection Experiments
Source: Insects. 2019 May 29;10(6):153. doi: 10.3390/insects10060153 (PMC6627625; doi:10.3390/insects10060153)
Supplement: Supplementary file 1 [file insects-10-00153-s001.zip]

Archive with 3 entries (3 files):
- Figure S1..pdf
- Figure S2..pdf
- Table S1..pdf
